# Supplementary material for: Love on wings, a Dof family protein regulates floral vasculature in Vigna radiata
Source: BMC Plant Biol. 2019 Nov 14;19:495. doi: 10.1186/s12870-019-2099-x (PMC6854777; doi:10.1186/s12870-019-2099-x)
Supplement: Supplementary file 7 — Additional file 7: Table S1. Primers used in this study. [file 12870_2019_2099_MOESM7_ESM.xlsx]

## Sheet: Sheet1
Table S1 Primers used in this study
Primers	Sequences(5'-3')	Proposes	Sources
M1F	GATAAGCAATTTCGAGAGATGACCT	mapping	This study
M1R	AGTTTGAGTCATAGATACCCTACTC	mapping	This study
M2F	CTCCTTGAACTTGCTTACTTTTGC	mapping	This study
M2R	GAACTCTTCTATGTAAGCCATGAGC	mapping	This study
M3F	TGTGAACTCGTGATGTAATCTTGC	mapping	This study
M3R	CTGAAGACATCTTTGTCGAGATTC	mapping	This study
M4F	GTTGTCGCTCAAAGTGATCGAAG	mapping	This study
M4R	GTGTCCACTTGGATCTCTTGAAC	mapping	This study
M5F	CACGATGAGAAACTCATCATCTATG	mapping	This study
M5R	CCTGATTATACATTCCAAGCACAC	mapping	This study
M6F	CATCCTGCTTGTCTTGCCTTATTC	mapping	This study
M6R	GAGAAGGGTTATAGTTTTGTGCAC	mapping	This study
M7F	CACGTTGGGTAAAAACTGAAATATAG	mapping	This study
M7R	ACCTGTTTGTTGTTAATGCTTTTG	mapping	This study
M8F	GAGCCACAGCAAACTTTGGTTC	mapping	This study
M8R	GTCATTGATTGCTGTTGTTGTGATC	mapping	This study
M9F	GGATCTCACAAATCCTCATCAATGAAT	mapping	This study
M9R	AGAGAAGGCGGTCTTCCTACTGT	mapping	This study
M10F	GAAAGAGAGTGTGTGGAGTAGTG	mapping	This study
M10R	GATATGACAAAGTCCAGTTTCGTC	mapping	This study
gwx89	ATGCCATCCTCCAACTCCGG	LOW clone	This study
gwx90	TCATTTGAGACCATTCCCTGG	LOW clone	This study
gwx135	ccatggCAAGAGAATCTCCCATGTCCT	psLOW VIGS	This study
gwx136	agatctAGAAGTGAAGCTCCCGCAAAC	psLOW VIGS	This study
LOWqF	CATGACTTCACCTCAGGAGCAC	qpcrF	This study
LOWqR	CGCAGACATTCACGTTATTCTGT	qpcrR	This study
VrTUB-F	AGTTCACTGCTATGTACAGGCGCA	qpcrF	Jiao et al. Hor Res 2019
VrTUB-R	CTGCAGTTGCATCTTGGTACTGCT	qpcrR	Jiao et al. Hor Res 2019
gwx147	CATGACTTCACCTCAGGAGCAC	in-situ	This study
gwx148	CAATCCCAAAGCCCATATCATCG	in-situ	This study
gwx160	gaggatccccaatacttgtatggTAGATGAATTTTGAGTGGAAGTGAAATGTTGTTGG	gus	This study
gwx161	atggatccccaatacttgtatggGTTGCGTAATGAGTTAAGAGGAAGAAGAG	gus	This study
gwx164	AATTCTAGAGGCGCGCCTAGATGAATTTTGAGTGGAAGTGAAATGTTGTTGG	OX	This study
gwx165	GAGGATATCGGCGCGCCTCATTTGAGACCATTCCCTGGTGT	OX	This study
gwx162	TGATTAACAGGGATCCATGCCATCCTCCAACTCCG	localization	This study
gwx163	TGCTCACCATGGATCCTTTGAGACCATTCCCTGGTGTGGAAA	localization	This study
